# Supplementary material for: The Association between Low Muscle Mass and Hepatic Steatosis in Asymptomatic Population in Korea
Source: Life (Basel). 2021 Aug 19;11(8):848. doi: 10.3390/life11080848 (PMC8400877; doi:10.3390/life11080848)
Supplement: Supplementary file 1 [file life-11-00848-s001.zip]

Archive with 1 entries (1 files):
- life-1295872-supplementary.pdf
